# Supplementary material for: Gastrointestinal Symptoms and FODMAP Intake of Aged-Care Residents from Christchurch, New Zealand
Source: Nutrients. 2017 Sep 29;9(10):1083. doi: 10.3390/nu9101083 (PMC5691700; doi:10.3390/nu9101083)
Supplement: Supplementary file 1 [file nutrients-09-01083-s001.zip]

Archive with 1 entries (1 files):
- nutrients-216269-supplementary.pdf
